# Supplementary material for: Concurrent Reactive Oxygen Species Generation and Aneuploidy Induction Contribute to Thymoquinone Anticancer Activity
Source: Molecules. 2021 Aug 25;26(17):5136. doi: 10.3390/molecules26175136 (PMC8433634; doi:10.3390/molecules26175136)
Supplement: Supplementary file 1 [file molecules-26-05136-s001.zip]

Archive with 1 entries (1 files):
- molecules-1323312-supplementary.pdf
